# Supplementary material for: Lysyl-Oxidase Dependent Extracellular Matrix Stiffness in Hodgkin Lymphomas: Mechanical and Topographical Evidence
Source: Cancers (Basel). 2022 Jan 5;14(1):259. doi: 10.3390/cancers14010259 (PMC8750937; doi:10.3390/cancers14010259)
Supplement: Supplementary file 1 [file cancers-14-00259-s001.zip]

Archive with 1 entries (1 files):
- cancers-1496078-supplementary.pdf
